# Supplementary material for: Definitions of Incidental [18F]FDG PET/CT Findings in the Literature: A Systematic Review and Definition Proposal
Source: Diagnostics (Basel). 2024 Dec 9;14(23):2764. doi: 10.3390/diagnostics14232764 (PMC11639948; doi:10.3390/diagnostics14232764)
Supplement: Supplementary file 1 [file diagnostics-14-02764-s001.zip]

Archive with 1 entries (1 files):
- diagnostics-3313649-supplementary.pdf
